# Supplementary material for: Sialoendoscopy with Intraductal Irrigation in Chronic Salivary Gland Disease: A Minimally Invasive, Antibiotic-Sparing Strategy
Source: Antibiotics (Basel). 2026 Apr 20;15(4):415. doi: 10.3390/antibiotics15040415 (PMC13114244; doi:10.3390/antibiotics15040415)
Supplement: Supplementary file 1 [file antibiotics-15-00415-s001.zip]

Archive with 1 entries (1 files):
- antibiotics-4160067-supplementary.pdf
